# Supplementary material for: β-catenin represses miR455-3p to stimulate m6A modification of HSF1 mRNA and promote its translation in colorectal cancer
Source: Mol Cancer. 2020 Aug 24;19:129. doi: 10.1186/s12943-020-01244-z (PMC7446108; doi:10.1186/s12943-020-01244-z)
Supplement: Supplementary file 3 — Additional file 3. The list of genes containing HSE in their promoters. [file 12943_2020_1244_MOESM3_ESM.xlsx]

## Sheet: detected_result
	The promoter regions of genes contain HSE
Track_id	Gene_Name	Locus	Strand	nGAAnnTTCn(Y/N)	Reg_seq
ENSMUSG00000001674.11	Ddx18	chr1:121553835-121567989	-	N
ENSMUSG00000006301.17	Tmbim1	chr1:74288247-74305622	-	N
ENSMUSG00000006411.12	Nectin4	chr1:171370099-171388598	+	Y	AGAAAGTTCT
ENSMUSG00000006412.10	Pfdn2	chr1:171345670-171359254	+	Y	GGAACCTTCC, GGAAAGTTCA
ENSMUSG00000009772.15	Nuak2	chr1:132316126-132333488	+	N
ENSMUSG00000014602.15	Kif1a	chr1:93015464-93101951	-	Y	TGAAGCTTCC
ENSMUSG00000026005.15	Rpe	chr1:66700831-66719805	+	N
ENSMUSG00000026019.15	Wdr12	chr1:60069785-60098645	-	N
ENSMUSG00000026048.16	Ercc5	chr1:44147744-44181260	+	N
ENSMUSG00000026097.9	Ormdl1	chr1:53297095-53310309	+	N
ENSMUSG00000026102.9	Inpp1	chr1:52785427-52817688	-	Y	GGAATATTCT
ENSMUSG00000026114.14	Cnga3	chr1:37214434-37263384	+	N
ENSMUSG00000026135.17	Zfp142	chr1:74565127-74588246	-	N
ENSMUSG00000026158.11	Ogfrl1	chr1:23366424-23397772	-	N
ENSMUSG00000026170.6	Cyp27a1	chr1:74713574-74737892	+	Y	CGAAACTTCC
ENSMUSG00000026202.13	Tuba4a	chr1:75214228-75219865	-	Y	TGAAAATTCC
ENSMUSG00000026228.6	Htr2b	chr1:86099026-86111970	-	N
ENSMUSG00000026269.14	Rnpepl1	chr1:92910783-92924384	+	Y	AGAATATTCC
ENSMUSG00000026304.13	Rab17	chr1:90958133-90969661	-	Y	TGAAGGTTCT
ENSMUSG00000026311.16	Asb1	chr1:91540544-91559589	+	N
ENSMUSG00000026409.14	Pfkfb2	chr1:130689182-130729253	-	N
ENSMUSG00000026426.10	Arl8a	chr1:135146824-135156269	+	N
ENSMUSG00000026437.11	Cdk18	chr1:132112237-132139684	-	N
ENSMUSG00000026617.16	Bpnt1	chr1:185332149-185357777	+	N
ENSMUSG00000026626.11	Ppp2r5a	chr1:191351975-191403272	-	N
ENSMUSG00000026628.13	Atf3	chr1:191170296-191218039	-	N
ENSMUSG00000026667.14	Uhmk1	chr1:170193420-170215397	-	Y	TGAATTTTCT
ENSMUSG00000033793.12	Atp6v1h	chr1:5070018-5162529	+	Y	TGAAAATTCA
ENSMUSG00000033845.13	Mrpl15	chr1:4773206-4785739	-	N
ENSMUSG00000033964.12	Zbtb41	chr1:139422288-139453005	+	Y	AGAACCTTCA
ENSMUSG00000034292.13	Traf3ip1	chr1:91494647-91529307	+	Y	TGAACTTTCT, AGAAGATTCT
ENSMUSG00000036480.9	Prss56	chr1:87183313-87188405	+	N
ENSMUSG00000036975.5	Tmem177	chr1:119907890-119913208	-	N
ENSMUSG00000038806.7	Sde2	chr1:180851127-180868113	+	Y	GGAATCTTCA
ENSMUSG00000038866.15	Zcchc2	chr1:105990406-106034074	+	N
ENSMUSG00000039239.14	Tgfb2	chr1:186622792-186705989	-	N
ENSMUSG00000041439.15	Mfsd6	chr1:52656286-52727462	-	Y	GGAATGTTCT, CGAATGTTCC
ENSMUSG00000041757.16	Plekha6	chr1:133164210-133303435	+	N
ENSMUSG00000046994.9	Mars2	chr1:55237177-55248470	+	N
ENSMUSG00000047180.8	Neurl3	chr1:36264597-36274679	-	N
ENSMUSG00000050229.3	Pigm	chr1:172376546-172384099	+	Y	GGAACCTTCT
ENSMUSG00000050777.7	Tmem37	chr1:120067377-120074074	-	Y	TGAAGGTTCT
ENSMUSG00000054387.13	Mdm4	chr1:132959484-133030561	-	N
ENSMUSG00000061518.10	Cox5b	chr1:36691484-36693681	+	Y	GGAATGTTCC, GGAATGTTCC
ENSMUSG00000067071.8	Hes6	chr1:91411483-91414038	-	N
ENSMUSG00000070643.11	Sox13	chr1:133382303-133424377	-	Y	GGAAGCTTCC, TGAAAATTCC
ENSMUSG00000070738.10	Dgkd	chr1:87853287-87945180	+	Y	GGAAACTTCC
ENSMUSG00000073481.9	Marc2	chr1:184813068-184846451	-	N
ENSMUSG00000073490.11	Ifi207	chr1:173723427-173741747	-	Y	GGAAGGTTCA
ENSMUSG00000073557.11	Ppp1r12b	chr1:134754658-134955942	-	N
ENSMUSG00000073643.11	Wdfy1	chr1:79702262-79776143	-	N
ENSMUSG00000001785.13	Pwp1	chr10:85829494-85889096	+	N
ENSMUSG00000004934.14	Pias4	chr10:81153266-81167923	-	N
ENSMUSG00000004937.6	Sgta	chr10:81044075-81060181	-	N
ENSMUSG00000005054.7	Cstb	chr10:78425669-78427622	+	Y	TGAAATTTCC
ENSMUSG00000009647.13	Mcu	chr10:59446984-59616692	-	N
ENSMUSG00000019790.17	Stxbp5	chr10:9755547-9901079	-	N
ENSMUSG00000019794.13	Katna1	chr10:7726000-7763150	+	Y	GGAAGTTTCC
ENSMUSG00000019817.18	Plagl1	chr10:13060504-13131694	+	Y	TGAAAGTTCA
ENSMUSG00000019837.8	Gtf3c6	chr10:40247703-40258108	-	Y	TGAAGGTTCC, AGAAACTTCT
ENSMUSG00000019891.15	Dcbld1	chr10:52233619-52321378	+	Y	AGAAGGTTCA, AGAAAATTCC
ENSMUSG00000019961.17	Tmpo	chr10:91147571-91181315	-	Y	TGAAAGTTCT
ENSMUSG00000019992.8	Mtfr2	chr10:20347770-20361304	+	N
ENSMUSG00000020018.6	Snrpf	chr10:93583029-93589706	-	N
ENSMUSG00000020042.15	Btbd11	chr10:85386814-85660292	+	Y	TGAACGTTCA, AGAATATTCT
ENSMUSG00000020078.16	Vps26a	chr10:62455235-62486805	-	N
ENSMUSG00000020097.14	Sgpl1	chr10:61098642-61147703	-	N
ENSMUSG00000020107.10	Anapc16	chr10:59987409-60003135	-	N
ENSMUSG00000020124.10	Usp15	chr10:123105006-123196995	-	N
ENSMUSG00000020132.10	Rab21	chr10:115287084-115315594	-	N
ENSMUSG00000020190.13	Mknk2	chr10:80665327-80678112	-	N
ENSMUSG00000020225.10	Tmbim4	chr10:120201590-120224917	+	N
ENSMUSG00000020307.15	Cdc34	chr10:79682195-79688398	+	Y	AGAATGTTCT
ENSMUSG00000025364.13	Pa2g4	chr10:128557766-128565987	-	N
ENSMUSG00000025417.8	Pip4k2c	chr10:127197067-127211585	-	Y	TGAATTTTCC, AGAACGTTCG
ENSMUSG00000025436.12	Atp23	chr10:126868427-126901355	-	N
ENSMUSG00000034792.8	Gna15	chr10:81502306-81524225	-	Y	AGAACTTTCA
ENSMUSG00000035640.18	Cbarp	chr10:80130451-80140835	-	Y	TGAAGTTTCA
ENSMUSG00000036676.14	Tmtc3	chr10:100443902-100487350	-	N
ENSMUSG00000038280.12	Ostm1	chr10:42583822-42702459	+	N
ENSMUSG00000039552.14	Rsph4a	chr10:33905111-33916021	+	N
ENSMUSG00000053219.15	Raet1e	chr10:22158569-22374139	+	N
ENSMUSG00000056888.11	Glipr1	chr10:111985448-112002631	-	N
ENSMUSG00000061589.14	Dot1l	chr10:80755206-80795461	+	N
ENSMUSG00000074802.11	Gas2l3	chr10:89408823-89443967	-	Y	AGAACGTTCC
ENSMUSG00000078451.5	Ppil6	chr10:41490439-41514286	+	N
ENSMUSG00000000320.10	Alox12	chr11:70241457-70255353	-	N
ENSMUSG00000000976.13	Heatr6	chr11:83753696-83783754	+	Y	AGAATTTTCT
ENSMUSG00000001552.14	Jup	chr11:100368958-100397763	-	N
ENSMUSG00000002580.7	Mien1	chr11:98437708-98438991	-	N
ENSMUSG00000003518.13	Dusp3	chr11:101971143-101987013	-	N
ENSMUSG00000003585.13	Sec14l2	chr11:4097039-4123415	-	Y	TGAAACTTCA
ENSMUSG00000003934.5	Efnb3	chr11:69554092-69560205	-	Y	GGAAGATTCC
ENSMUSG00000003948.17	Mmd	chr11:90249456-90278589	+	Y	GGAAATTTCT
ENSMUSG00000004393.10	Ddx56	chr11:6258919-6267772	-	N
ENSMUSG00000010080.15	Epn3	chr11:94489599-94499974	-	Y	GGAAGCTTCA, GGAATGTTCT
ENSMUSG00000010358.13	Ifi35	chr11:101448407-101458698	+	N
ENSMUSG00000015837.15	Sqstm1	chr11:50199366-50210827	-	N
ENSMUSG00000017724.14	Etv4	chr11:101769742-101785371	-	Y	TGAACCTTCA
ENSMUSG00000017801.15	Mlx	chr11:101087277-101092207	+	Y	GGAAGGTTCA, GGAATCTTCT, TGAAGATTCT
ENSMUSG00000018433.14	Nol11	chr11:107166663-107189381	-	Y	GGAATCTTCA
ENSMUSG00000018774.13	Cd68	chr11:69664213-69666153	-	N
ENSMUSG00000018841.17	Rad51d	chr11:82876434-82890614	-	N
ENSMUSG00000018882.12	Mrpl45	chr11:97315716-97329920	+	Y	AGAATTTTCA
ENSMUSG00000018916.5	Csf2	chr11:54247271-54249667	-	N
ENSMUSG00000018931.3	Natd1	chr11:60902246-60914750	-	N
ENSMUSG00000018932.9	Map2k3	chr11:60932033-60952811	+	N
ENSMUSG00000019301.5	Hsd17b1	chr11:101078411-101080527	+	Y	CGAAGTTTCT
ENSMUSG00000020116.7	Pno1	chr11:17203198-17211568	-	Y	AGAAACTTCA
ENSMUSG00000020261.15	Slc36a1	chr11:55204350-55236330	+	Y	TGAACTTTCA
ENSMUSG00000020328.10	Nudcd2	chr11:40733667-40740046	+	Y	AGAAAATTCT
ENSMUSG00000020366.18	Mapk9	chr11:49846751-49886421	+	N
ENSMUSG00000020380.16	Rad50	chr11:53649519-53707319	-	N
ENSMUSG00000020399.14	Havcr2	chr11:46454935-46481255	+	Y	GGAACATTCT
ENSMUSG00000020407.13	Upp1	chr11:9118103-9136170	+	N
ENSMUSG00000020432.12	Tcn2	chr11:3917192-3932159	-	N
ENSMUSG00000020451.17	Limk2	chr11:3344256-3409189	-	N
ENSMUSG00000020464.15	Pnpt1	chr11:29130744-29161828	+	Y	TGAAGGTTCA, AGAAGATTCT
ENSMUSG00000020514.8	Mrpl22	chr11:58171661-58179565	+	Y	CGAACCTTCA
ENSMUSG00000020527.14	Myo19	chr11:84880148-84911226	+	Y	TGAAAGTTCT
ENSMUSG00000020537.9	Drg2	chr11:60454591-60468754	+	N
ENSMUSG00000020706.13	Ftsj3	chr11:106249142-106256079	-	N
ENSMUSG00000020715.9	Ern1	chr11:106394650-106487852	-	Y	TGAAAATTCC
ENSMUSG00000020755.9	Sap30bp	chr11:115933282-115966725	+	Y	TGAACTTTCC
ENSMUSG00000020758.15	Itgb4	chr11:115974709-116008412	+	N
ENSMUSG00000020773.11	Trim47	chr11:116105752-116127210	-	Y	GGAAAGTTCC
ENSMUSG00000020792.15	Exoc7	chr11:116288001-116307233	-	N
ENSMUSG00000020807.14	4933427D14Rik	chr11:72153929-72207459	-	N
ENSMUSG00000020817.16	Rabep1	chr11:70844778-70943105	+	N
ENSMUSG00000020818.16	Mfsd11	chr11:116852440-116875635	+	Y	AGAAGGTTCC
ENSMUSG00000020827.18	Mink1	chr11:70562881-70614483	+	Y	AGAACCTTCT
ENSMUSG00000020850.14	Prpf8	chr11:75486816-75509449	+	N
ENSMUSG00000020889.11	Nr1d1	chr11:98767932-98775333	-	N
ENSMUSG00000020892.10	Aloxe3	chr11:69125896-69149115	+	N
ENSMUSG00000025372.16	Baiap2	chr11:119942763-120006782	+	Y	GGAAGATTCA
ENSMUSG00000025582.4	Nptx1	chr11:119538719-119547753	-	N
ENSMUSG00000033389.16	Arhgap44	chr11:65002039-65162961	-	N
ENSMUSG00000034201.13	Gas2l1	chr11:5054132-5065327	-	Y	GGAACATTCC
ENSMUSG00000034255.17	Arhgap27	chr11:103331497-103363692	-	N
ENSMUSG00000034341.17	Wbp2	chr11:116078573-116086995	-	N
ENSMUSG00000034708.11	Grn	chr11:102430315-102437048	+	N
ENSMUSG00000034993.7	Vat1	chr11:101458745-101466230	-	N
ENSMUSG00000035992.15	Fnip1	chr11:54438199-54518235	+	N
ENSMUSG00000036391.16	Sec24a	chr11:51692264-51763634	-	Y	AGAATGTTCA
ENSMUSG00000036620.14	Mgat4b	chr11:50210890-50235103	+	N
ENSMUSG00000037601.11	Nme1	chr11:93956979-93968521	-	Y	TGAAGGTTCT, AGAATGTTCC
ENSMUSG00000037907.16	Ankrd13b	chr11:77470485-77489678	-	N
ENSMUSG00000038335.13	Tsr1	chr11:74898071-74909342	+	N
ENSMUSG00000038517.15	Tbkbp1	chr11:97136171-97151495	-	Y	AGAAAGTTCG, GGAATCTTCC
ENSMUSG00000038560.7	Sp6	chr11:97013394-97024734	+	N
ENSMUSG00000038845.11	Phb	chr11:95666957-95680773	+	N
ENSMUSG00000039238.6	Zfp750	chr11:121510978-121519333	-	N
ENSMUSG00000039294.14	BC017643	chr11:121222588-121229322	-	N
ENSMUSG00000040350.16	Trim7	chr11:48826140-48852209	+	N
ENSMUSG00000040712.16	Camta2	chr11:70669463-70688105	-	N
ENSMUSG00000040978.4	Gm11992	chr11:9048594-9069356	+	N
ENSMUSG00000041189.9	Chrnb1	chr11:69784036-69795943	-	N
ENSMUSG00000041278.10	Ttc1	chr11:43729512-43748008	-	N
ENSMUSG00000042377.8	Fam83g	chr11:61684091-61709951	+	Y	AGAAGCTTCA
ENSMUSG00000043099.4	Hic1	chr11:75164565-75169519	-	N
ENSMUSG00000043602.5	Zfp3	chr11:70764209-70772928	+	Y	GGAAGTTTCA
ENSMUSG00000043857.16	Mgat5b	chr11:116918863-116986948	+	N
ENSMUSG00000043999.6	Gpr75	chr11:30885358-30893729	+	N
ENSMUSG00000047260.4	Emc6	chr11:73175519-73177037	-	N
ENSMUSG00000048217.11	Nags	chr11:102145513-102149477	+	N
ENSMUSG00000048807.2	Slc35e4	chr11:3907021-3914664	-	N
ENSMUSG00000049323.8	Smcr8	chr11:60777524-60788287	+	N
ENSMUSG00000049892.7	Rasd1	chr11:59963181-59964944	-	N
ENSMUSG00000050910.5	Cdr2l	chr11:115381916-115396132	+	Y	AGAATGTTCA, AGAATGTTCA
ENSMUSG00000051650.10	B3gnt2	chr11:22834747-22860961	-	N
ENSMUSG00000054079.12	Utp18	chr11:93859243-93885766	-	Y	AGAAGTTTCT
ENSMUSG00000057219.11	Armc7	chr11:115475667-115490467	+	Y	GGAAGTTTCT
ENSMUSG00000059534.8	Uqcr10	chr11:4701973-4704342	-	N
ENSMUSG00000061981.14	Flot2	chr11:78037931-78060434	+	N
ENSMUSG00000063193.8	Cd300lb	chr11:114922781-114934386	-	N
ENSMUSG00000078249.5	Hmga1b	chr11:120762794-120764419	+	N
ENSMUSG00000011179.8	Odc1	chr12:17544794-17551505	+	N
ENSMUSG00000014905.4	Dnajb9	chr12:44205559-44210326	-	Y	TGAAAGTTCT
ENSMUSG00000020593.15	Lpin1	chr12:16535669-16610966	-	N
ENSMUSG00000020598.16	Nrcam	chr12:44328885-44601964	+	N
ENSMUSG00000020605.9	Hs1bp3	chr12:8313432-8343824	+	Y	GGAACATTCC
ENSMUSG00000020629.12	Adi1	chr12:28675231-28682175	+	Y	GGAACTTTCT
ENSMUSG00000020963.15	Tshr	chr12:91384563-91549808	+	Y	TGAAATTTCT, AGAAGTTTCC
ENSMUSG00000020988.9	L2hgdh	chr12:69690433-69724873	-	N
ENSMUSG00000021003.10	Galc	chr12:98202294-98259459	-	N
ENSMUSG00000021062.15	Rab15	chr12:76797960-76822908	-	Y	GGAAAGTTCC, AGAACTTTCT
ENSMUSG00000021102.4	Glrx5	chr12:105032688-105042906	+	N
ENSMUSG00000021114.9	Atp6v1d	chr12:78840725-78861638	-	Y	TGAACATTCC
ENSMUSG00000021143.10	Pacs2	chr12:113014508-113074401	+	N
ENSMUSG00000021178.9	Psmc1	chr12:100110154-100123405	+	N
ENSMUSG00000021240.6	Abcd4	chr12:84601464-84617413	-	N
ENSMUSG00000021243.14	Fcf1	chr12:84970897-84983303	+	N
ENSMUSG00000021278.7	Amn	chr12:111271095-111276426	+	Y	GGAAGCTTCT, AGAAGATTCC
ENSMUSG00000034111.6	Tmed8	chr12:87166237-87200454	-	Y	GGAACTTTCT
ENSMUSG00000035021.13	Baz1a	chr12:54892989-55014348	-	N
ENSMUSG00000035614.11	Togaram1	chr12:64965804-65022573	+	Y	GGAATCTTCG
ENSMUSG00000037149.10	Ddx1	chr12:13216973-13249213	-	N
ENSMUSG00000037594.11	BC022687	chr12:112808937-112816252	+	N
ENSMUSG00000041341.10	Atg2b	chr12:105616136-105685211	-	N
ENSMUSG00000043061.10	Tmem18	chr12:30584426-30591215	+	N
ENSMUSG00000043673.11	Kcns3	chr12:11090202-11151056	-	N
ENSMUSG00000046675.7	Tmem251	chr12:102743762-102747561	+	N
ENSMUSG00000051166.10	Eml5	chr12:98786805-98901484	-	Y	TGAACATTCT
ENSMUSG00000051890.13	Klhdc1	chr12:69241176-69284632	+	N
ENSMUSG00000052221.8	Ppp1r36	chr12:76417538-76439492	+	N
ENSMUSG00000060716.7	Plekhh1	chr12:79029163-79081655	+	Y	TGAATATTCT
ENSMUSG00000091931.5	Gon7	chr12:102753275-102757803	-	Y	CGAAACTTCA
ENSMUSG00000094103.2	1700047I17Rik2	chr12:55199592-55217168	+	N
ENSMUSG00000095595.2	Fam177a	chr12:55124469-55142104	+	N
ENSMUSG00000096458.7	Moap1	chr12:102742230-102743661	-	N
ENSMUSG00000001707.8	Eef1e1	chr13:38644207-38659058	-	Y	TGAAATTTCT
ENSMUSG00000006717.7	Acot13	chr13:24817948-24831540	-	N
ENSMUSG00000015533.9	Itga2	chr13:114833081-114932100	-	N
ENSMUSG00000021311.9	Mtr	chr13:12182712-12258113	-	Y	GGAAACTTCT, GGAATCTTCC
ENSMUSG00000021339.4	Mrs2	chr13:24987483-25020379	-	Y	GGAACTTTCC, AGAAAGTTCT
ENSMUSG00000021385.10	Ippk	chr13:49421249-49464573	+	N
ENSMUSG00000021431.15	Snrnp48	chr13:38204938-38227665	+	Y	GGAATTTTCT
ENSMUSG00000021432.15	Slc35b3	chr13:38932136-38960875	-	N
ENSMUSG00000021456.8	Fbp2	chr13:62836877-62858422	-	Y	TGAATGTTCT, GGAAGTTTCC
ENSMUSG00000021494.9	Ddx41	chr13:55530410-55536658	-	N
ENSMUSG00000021504.14	B4galt7	chr13:55599896-55610443	+	N
ENSMUSG00000021536.7	Adcy2	chr13:68620043-68999541	-	Y	GGAACCTTCT
ENSMUSG00000021573.15	Tppp	chr13:74009407-74035753	+	Y	TGAAACTTCA, TGAAGTTTCA, AGAAAATTCC
ENSMUSG00000021606.8	Ndufs6	chr13:73319838-73328542	-	N
ENSMUSG00000021621.15	Zcchc9	chr13:91796533-91807705	-	N
ENSMUSG00000034334.8	Fam151b	chr13:92449625-92484015	-	N
ENSMUSG00000034686.8	Prr7	chr13:55464267-55473154	+	N
ENSMUSG00000035762.11	Tmem161b	chr13:84222296-84296141	+	Y	TGAATTTTCT, AGAAGGTTCT
ENSMUSG00000037966.15	Ninj1	chr13:49187485-49196244	+	N
ENSMUSG00000038267.15	Slc22a23	chr13:34179158-34345182	-	Y	GGAAAATTCA
ENSMUSG00000039242.10	B3galnt2	chr13:13954469-13999103	+	N
ENSMUSG00000041747.3	Utp15	chr13:98246845-98263041	-	N
ENSMUSG00000055560.8	Zfp459	chr13:67405709-67421418	-	N
ENSMUSG00000058900.5	Rsl1	chr13:67173182-67184044	+	Y	TGAAACTTCA
ENSMUSG00000063529.3	Stmnd1	chr13:46273721-46300115	+	Y	TGAACTTTCC
ENSMUSG00000069206.14	Zfp874a	chr13:67424549-67451624	-	N
ENSMUSG00000015970.19	Chdh	chr14:30009023-30040527	+	N
ENSMUSG00000019297.9	Nop9	chr14:55745693-55755500	+	N
ENSMUSG00000021773.11	Comtd1	chr14:21845855-21848977	-	N
ENSMUSG00000021794.16	Glud1	chr14:34310727-34345265	+	N
ENSMUSG00000021822.3	Plau	chr14:20836660-20843385	+	Y	AGAATGTTCA
ENSMUSG00000021832.8	Psmc6	chr14:45329788-45349705	+	Y	AGAAAATTCA, TGAATGTTCG
ENSMUSG00000021890.6	Eaf1	chr14:31494399-31509858	+	N
ENSMUSG00000021895.10	Arhgef3	chr14:27114899-27403911	+	N
ENSMUSG00000021948.17	Prkcd	chr14:30595354-30626210	-	Y	AGAAGGTTCC, GGAAGTTTCA
ENSMUSG00000021950.15	Anxa8	chr14:34085981-34100571	+	N
ENSMUSG00000022020.15	Naa16	chr14:79325269-79390778	-	N
ENSMUSG00000022105.6	Rb1	chr14:73183673-73325822	-	N
ENSMUSG00000022125.7	Cln5	chr14:103070216-103077628	+	Y	AGAAAGTTCA
ENSMUSG00000022203.7	Efs	chr14:54916535-54926126	-	Y	CGAAAATTCC
ENSMUSG00000022221.14	Ripk3	chr14:55784995-55788865	-	N
ENSMUSG00000035184.15	Fam124a	chr14:62555737-62608486	+	Y	AGAATTTTCA
ENSMUSG00000035953.14	Tmem55b	chr14:50926068-50930856	-	Y	AGAAAGTTCC
ENSMUSG00000037526.7	Atg14	chr14:47540893-47570649	-	Y	AGAAACTTCT
ENSMUSG00000040432.5	Ltb4r2	chr14:55761428-55765138	+	N
ENSMUSG00000044350.14	Lacc1	chr14:77024200-77036904	-	Y	AGAACTTTCA
ENSMUSG00000046908.5	Ltb4r1	chr14:55765962-55768494	+	N
ENSMUSG00000049295.17	Zfp219	chr14:52006077-52020733	-	N
ENSMUSG00000050335.17	Lgals3	chr14:47367751-47386160	+	N
ENSMUSG00000053253.16	Ndfip2	chr14:105258573-105309298	+	N
ENSMUSG00000059456.13	Ptk2b	chr14:66153257-66281052	-	N
ENSMUSG00000071350.12	Setdb2	chr14:59402009-59440884	-	Y	TGAAGCTTCA, GGAATCTTCG
ENSMUSG00000091898.8	Tnnc1	chr14:31208312-31211729	+	Y	AGAACCTTCC
ENSMUSG00000092232.1	Gm20521	chr14:54883441-54898137	+	Y	GGAAAGTTCA
ENSMUSG00000001281.9	Itgb7	chr15:102215995-102231935	-	Y	GGAAAGTTCC
ENSMUSG00000011960.12	Ccnt1	chr15:98538689-98570923	-	N
ENSMUSG00000016619.9	Nup50	chr15:84923428-84942955	+	N
ENSMUSG00000022283.15	Pabpc1	chr15:36595661-36609668	-	Y	GGAATTTTCA
ENSMUSG00000022297.15	Fzd6	chr15:39006034-39038188	+	Y	AGAAATTTCC
ENSMUSG00000022350.7	Washc5	chr15:59331997-59374167	-	Y	TGAACATTCT
ENSMUSG00000022389.14	Tef	chr15:81802421-81826861	+	N
ENSMUSG00000022404.7	Slc25a17	chr15:81318921-81360765	-	N
ENSMUSG00000022415.12	Syngr1	chr15:80091334-80119501	+	N
ENSMUSG00000022438.6	Parvb	chr15:84232043-84315688	+	Y	TGAAAGTTCT
ENSMUSG00000022469.16	Rapgef3	chr15:97744770-97767972	-	N
ENSMUSG00000022571.8	Pycrl	chr15:75916463-75921560	-	N
ENSMUSG00000022602.14	Arc	chr15:74669083-74672570	-	Y	AGAAGCTTCT
ENSMUSG00000022607.15	Ptk2	chr15:73205333-73423280	-	Y	TGAAAGTTCC
ENSMUSG00000022610.9	Mapk12	chr15:89130585-89140703	-	N
ENSMUSG00000022629.16	Kif21a	chr15:90933276-91049948	-	Y	AGAACATTCA
ENSMUSG00000023000.4	Dhh	chr15:98893031-98898540	-	N
ENSMUSG00000023026.15	Dip2b	chr15:100038664-100219473	+	N
ENSMUSG00000023045.12	Soat2	chr15:102150526-102163474	+	Y	GGAAATTTCA
ENSMUSG00000033039.9	Micall1	chr15:79108972-79136897	+	Y	TGAAGGTTCC
ENSMUSG00000037353.8	Letmd1	chr15:100469034-100479252	+	N
ENSMUSG00000037465.10	Klf10	chr15:38291463-38300706	-	N
ENSMUSG00000039704.7	Lmbrd2	chr15:9140550-9202483	+	Y	GGAAGATTCC, GGAAAGTTCT
ENSMUSG00000039828.7	Wdr70	chr15:7873055-8099209	-	Y	AGAATTTTCA, GGAAGTTTCA
ENSMUSG00000051518.7	Rps19bp1	chr15:80260614-80264306	-	N
ENSMUSG00000056656.5	Apol8	chr15:77747799-77755229	-	N
ENSMUSG00000061360.7	Phf5a	chr15:81865319-81871911	-	Y	AGAAAGTTCT
ENSMUSG00000078937.8	Cpt1b	chr15:89416405-89425863	-	N
ENSMUSG00000081534.2	Slc48a1	chr15:97784355-97792692	+	N
ENSMUSG00000091780.2	Sco2	chr15:89371639-89373818	-	N
ENSMUSG00000006134.3	Crkl	chr16:17451987-17486255	+	N
ENSMUSG00000008393.8	Carhsp1	chr16:8658587-8672153	-	N
ENSMUSG00000013539.13	Tango2	chr16:18300825-18348103	-	Y	CGAATTTTCC
ENSMUSG00000014039.17	Prdm15	chr16:97791467-97851850	-	N
ENSMUSG00000021018.7	Polr2h	chr16:20717665-20722267	+	N
ENSMUSG00000022682.7	Rrn3	chr16:13780699-13814840	+	N
ENSMUSG00000022698.17	Naa50	chr16:44139830-44163366	+	Y	AGAACATTCC
ENSMUSG00000022724.15	Riox2	chr16:59471775-59492461	+	N
ENSMUSG00000022748.7	Cmss1	chr16:57302199-57606825	-	N
ENSMUSG00000022750.17	Klhl22	chr16:17759618-17793382	+	Y	CGAATCTTCC, AGAACTTTCT
ENSMUSG00000022820.3	Ndufb4	chr16:37647170-37654453	-	N
ENSMUSG00000022856.8	Tmem41a	chr16:21934327-21947552	-	N
ENSMUSG00000022863.14	Btg3	chr16:78359860-78377192	-	Y	TGAAATTTCC
ENSMUSG00000022889.7	Mrpl39	chr16:84717576-84735742	-	Y	TGAAAATTCC
ENSMUSG00000022947.7	Cbr3	chr16:93683215-93690990	+	Y	TGAAGTTTCC
ENSMUSG00000033618.6	Map3k13	chr16:21891969-21931877	+	N
ENSMUSG00000039456.9	Morc3	chr16:93832121-93876072	+	N
ENSMUSG00000039903.16	Eva1c	chr16:90826719-90905109	+	N
ENSMUSG00000039929.14	Urb1	chr16:90751527-90810413	-	N
ENSMUSG00000041134.15	Cyyr1	chr16:85421533-85553397	-	N
ENSMUSG00000041957.15	Pkp2	chr16:16213318-16272712	+	Y	AGAAATTTCC
ENSMUSG00000044626.12	Liph	chr16:21953826-21995542	-	Y	GGAATTTTCA
ENSMUSG00000048087.6	Gm4737	chr16:46152985-46155077	-	Y	TGAAAGTTCA
ENSMUSG00000049871.13	Nlrc3	chr16:3945007-3976632	-	N
ENSMUSG00000052459.13	Atp6v1a	chr16:44085402-44139705	-	Y	AGAAGGTTCT
ENSMUSG00000065979.12	Cpped1	chr16:11803721-11909445	-	N
ENSMUSG00000071533.11	Pcnp	chr16:56007245-56029739	-	Y	GGAAATTTCT
ENSMUSG00000075122.4	Cd80	chr16:38458933-38486933	+	Y	AGAATCTTCT, TGAAGGTTCT
ENSMUSG00000002257.7	Def6	chr17:28207778-28228608	+	Y	TGAAGTTTCT
ENSMUSG00000002660.7	Clpp	chr17:56990264-56996371	+	Y	AGAAAGTTCC
ENSMUSG00000003534.17	Ddr1	chr17:35681567-35704621	-	N
ENSMUSG00000007030.8	Vwa7	chr17:35016579-35026741	+	N
ENSMUSG00000007038.5	Neu1	chr17:34931253-34935953	+	Y	TGAAGATTCT
ENSMUSG00000015120.15	Ube2i	chr17:25261916-25274622	-	N
ENSMUSG00000015659.12	Serac1	chr17:6042196-6079741	-	N
ENSMUSG00000023827.8	Agpat4	chr17:12118704-12219645	+	Y	TGAATGTTCT
ENSMUSG00000023830.13	Igf2r	chr17:12682406-12769664	-	N
ENSMUSG00000023905.14	Tnfrsf12a	chr17:23675447-23677449	-	N
ENSMUSG00000023931.4	Efhb	chr17:53398889-53463321	-	N
ENSMUSG00000023967.9	Mrps18a	chr17:46110986-46128910	+	N
ENSMUSG00000023971.8	Rrp36	chr17:46667458-46674255	-	N
ENSMUSG00000024027.7	Glp1r	chr17:30901867-30936510	+	Y	GGAAAGTTCT
ENSMUSG00000024045.5	Akap8	chr17:32303676-32321153	-	N
ENSMUSG00000024120.12	Lrpprc	chr17:84705247-84790789	-	Y	AGAAACTTCA
ENSMUSG00000024163.17	Mapk8ip3	chr17:24892153-24936977	-	N
ENSMUSG00000024180.13	Tmem8	chr17:26113316-26123254	+	Y	TGAACTTTCG
ENSMUSG00000024181.8	Mrpl28	chr17:26123520-26126613	+	N
ENSMUSG00000024213.13	Nudt3	chr17:27579382-27623465	-	Y	AGAATTTTCT
ENSMUSG00000024217.9	Snrpc	chr17:27839974-27851968	+	Y	AGAAGATTCA
ENSMUSG00000024436.16	Mrps18b	chr17:35910379-35916389	-	Y	TGAAAATTCG, AGAAAATTCA
ENSMUSG00000033327.16	Tnxb	chr17:34670535-34719815	+	Y	AGAAAGTTCC
ENSMUSG00000033972.9	Zfp944	chr17:22337989-22361400	-	Y	TGAAGGTTCT, TGAATATTCT
ENSMUSG00000034382.14	AI661453	chr17:47436615-47470638	+	Y	AGAATATTCC, AGAACTTTCG, AGAAATTTCT
ENSMUSG00000035929.11	H2-Q4	chr17:35379617-35385290	+	N
ENSMUSG00000036636.9	Clcn7	chr17:25133391-25162104	+	N
ENSMUSG00000037321.17	Tap1	chr17:34187553-34197225	+	Y	GGAAAATTCA
ENSMUSG00000038141.10	Tmem181a	chr17:6256950-6308314	+	N
ENSMUSG00000038910.6	Plcl2	chr17:50509547-50688493	+	N
ENSMUSG00000040658.6	Dnph1	chr17:46496789-46499618	+	N
ENSMUSG00000040888.9	Gfer	chr17:24693191-24696156	-	N
ENSMUSG00000042644.8	Itpr3	chr17:27057304-27122223	+	N
ENSMUSG00000044645.7	Gm7334	chr17:50698525-50699880	+	Y	CGAAAGTTCC
ENSMUSG00000062743.9	Zfp677	chr17:21383748-21399265	+	N
ENSMUSG00000071266.13	Zfp946	chr17:22424222-22456689	+	N
ENSMUSG00000073409.12	H2-Q6	chr17:35424850-35430055	+	N
ENSMUSG00000078546.8	Zfp995	chr17:21879570-21909926	-	Y	AGAAACTTCT
ENSMUSG00000090877.3	Hspa1b	chr17:34956436-34959238	-	Y	GGAAAGTTCG, GGAAGATTCC
ENSMUSG00000019647.16	Sema6a	chr18:47235598-47368870	-	Y	GGAAGCTTCT
ENSMUSG00000024268.16	Celf4	chr18:25477632-25754157	-	Y	AGAAATTTCC
ENSMUSG00000024270.11	Slc39a6	chr18:24579881-24603817	-	N
ENSMUSG00000024359.8	Hspa9	chr18:34937414-34954357	-	Y	CGAAGCTTCG, GGAACTTTCA
ENSMUSG00000024410.14	3110002H16Rik	chr18:12168717-12189997	+	Y	AGAAAATTCA, TGAAGCTTCA
ENSMUSG00000024413.13	Npc1	chr18:12189693-12236400	-	N
ENSMUSG00000024421.16	Lama3	chr18:12333819-12583013	+	Y	GGAAAGTTCT
ENSMUSG00000024516.12	Sec11c	chr18:65800549-65817665	+	Y	TGAAGCTTCA
ENSMUSG00000024571.14	Gm16286	chr18:80206765-80212741	+	N
ENSMUSG00000024603.8	Dctn4	chr18:60526185-60558766	+	Y	TGAACCTTCT
ENSMUSG00000024647.14	Cbln2	chr18:86711110-86718283	+	N
ENSMUSG00000034320.14	Slc26a2	chr18:61192919-61211612	-	Y	TGAAATTTCA
ENSMUSG00000034484.7	Snx2	chr18:53176365-53220860	+	Y	AGAAGGTTCT
ENSMUSG00000035984.14	Nme5	chr18:34562634-34579115	-	Y	GGAATCTTCC
ENSMUSG00000050304.3	Slc25a2	chr18:37637377-37638745	-	Y	AGAAAATTCA
ENSMUSG00000060450.13	Rnf14	chr18:38296635-38317847	+	Y	TGAAGATTCT
ENSMUSG00000071855.4	Ccdc112	chr18:46282151-46311928	-	Y	AGAATCTTCT
ENSMUSG00000001750.15	Tcirg1	chr19:3896050-3907133	-	Y	GGAAAATTCC
ENSMUSG00000007338.9	Mrpl49	chr19:6053630-6057751	-	N
ENSMUSG00000016496.7	Cd274	chr19:29367455-29388095	+	N
ENSMUSG00000024642.16	Tle4	chr19:14448072-14598051	-	N
ENSMUSG00000024663.17	Rab3il1	chr19:10001669-10038380	+	Y	TGAACTTTCT, TGAAGGTTCT
ENSMUSG00000024691.13	Fam111a	chr19:12545740-12589768	+	Y	GGAAGCTTCC
ENSMUSG00000024732.7	Ccdc86	chr19:10941481-10949266	-	N
ENSMUSG00000024770.14	Lipn	chr19:34067358-34084918	+	Y	AGAACTTTCC, TGAAATTTCC
ENSMUSG00000024790.7	Sac3d1	chr19:6116004-6118586	-	Y	AGAATTTTCC
ENSMUSG00000024800.7	Rpp30	chr19:36083716-36104772	+	N
ENSMUSG00000024811.11	Tnks2	chr19:36834232-36893477	+	Y	AGAAACTTCG, TGAACTTTCT
ENSMUSG00000024826.14	Dpf2	chr19:5896516-5913010	-	Y	AGAAGTTTCC
ENSMUSG00000024846.5	Cst6	chr19:5344705-5349574	-	Y	AGAATGTTCC
ENSMUSG00000024867.14	Pip5k1b	chr19:24294794-24555872	-	N
ENSMUSG00000024878.8	Cbwd1	chr19:24919916-24961616	-	Y	GGAATGTTCA, AGAAGATTCA
ENSMUSG00000024883.7	Rin1	chr19:5050481-5057071	+	Y	AGAAGTTTCC
ENSMUSG00000024955.13	Esrra	chr19:6910977-6921813	-	N
ENSMUSG00000024962.13	Vegfb	chr19:6982473-6987651	-	N
ENSMUSG00000024986.11	Hhex	chr19:37434810-37440731	+	N
ENSMUSG00000025076.9	Casp7	chr19:56397129-56442344	+	Y	GGAAGATTCC, CGAAGCTTCT
ENSMUSG00000025185.14	Loxl4	chr19:42593982-42612813	-	N
ENSMUSG00000034765.6	Dusp5	chr19:53529109-53542431	+	N
ENSMUSG00000037349.9	Nudt22	chr19:6993018-6996117	-	N
ENSMUSG00000040105.3	Plpp6	chr19:28963953-28966811	+	Y	AGAACATTCA
ENSMUSG00000040565.7	Btaf1	chr19:36926079-37012752	+	Y	TGAACTTTCC, GGAACTTTCG
ENSMUSG00000041035.8	Gm17018	chr19:45560615-45579763	+	Y	TGAACGTTCC
ENSMUSG00000041845.10	Rhod	chr19:4425459-4439432	-	Y	TGAAACTTCC
ENSMUSG00000042729.10	Wdr74	chr19:8735827-8740624	+	N
ENSMUSG00000047810.8	Ccdc88b	chr19:6844623-6858211	-	Y	GGAATTTTCT
ENSMUSG00000055491.13	Pprc1	chr19:46044886-46072915	+	Y	AGAAGATTCT
ENSMUSG00000056209.7	Npm3	chr19:45747734-45749591	-	N
ENSMUSG00000058927.5	Gm10053	chr19:24875686-24876634	+	N
ENSMUSG00000063683.12	Glyat	chr19:12633308-12653911	+	Y	AGAAATTTCT
ENSMUSG00000071648.3	Rom1	chr19:8927382-8929356	-	N
ENSMUSG00000071662.3	Polr2g	chr19:8793129-8798557	-	N
ENSMUSG00000072437.3	Nanos1	chr19:60755987-60759913	+	N
ENSMUSG00000074873.3	AI606181	chr19:41593363-41596158	+	N
ENSMUSG00000080268.3	Brms1	chr19:5041404-5049917	+	N
ENSMUSG00000000308.14	Ckmt1	chr2:121357714-121363737	+	Y	TGAATCTTCA
ENSMUSG00000003283.14	Hck	chr2:153108468-153151441	+	N
ENSMUSG00000005087.17	Cd44	chr2:102811141-102901665	-	N
ENSMUSG00000005802.12	Slc30a4	chr2:122681233-122702663	-	N
ENSMUSG00000017307.15	Acot8	chr2:164792768-164804882	-	N
ENSMUSG00000017667.9	Zfp334	chr2:165374264-165388259	-	N
ENSMUSG00000017697.3	Ada	chr2:163726584-163750239	-	N
ENSMUSG00000017817.11	Jph2	chr2:163336242-163397993	-	N
ENSMUSG00000018209.15	Stk4	chr2:164070322-164155524	+	Y	TGAAATTTCC, TGAAACTTCG
ENSMUSG00000025314.16	Ptprj	chr2:90429754-90580647	-	Y	TGAATATTCA
ENSMUSG00000025817.12	Nudt5	chr2:5845019-5871895	+	N
ENSMUSG00000026718.17	Stam	chr2:14074098-14149634	+	N
ENSMUSG00000026812.16	Tsc1	chr2:28641228-28691167	+	N
ENSMUSG00000026816.14	Gtf3c5	chr2:28566311-28583751	-	Y	TGAATGTTCT
ENSMUSG00000026817.14	Ak1	chr2:32621758-32635058	+	Y	GGAAACTTCC
ENSMUSG00000026860.16	Sh3glb2	chr2:30344809-30359337	-	Y	GGAATGTTCT, AGAAGTTTCT
ENSMUSG00000026880.11	Stom	chr2:35313986-35336976	-	Y	GGAAGATTCC, AGAACCTTCA
ENSMUSG00000026883.17	Dab2ip	chr2:35558266-35730994	+	Y	GGAACCTTCT
ENSMUSG00000026923.15	Notch1	chr2:26457903-26516663	-	N
ENSMUSG00000026939.12	Tmem141	chr2:25620067-25622005	-	Y	GGAAGGTTCA
ENSMUSG00000026958.13	Dpp7	chr2:25352276-25356359	-	Y	AGAAAATTCC, TGAACATTCC
ENSMUSG00000026972.15	Arrdc1	chr2:24925352-24935252	-	N
ENSMUSG00000027007.16	Ssfa2	chr2:79635352-79672966	+	N
ENSMUSG00000027080.6	Med19	chr2:84678402-84688215	+	N
ENSMUSG00000027107.3	Chrna1	chr2:73563215-73580338	-	N
ENSMUSG00000027164.8	Traf6	chr2:101678429-101701669	+	Y	GGAAGCTTCA, AGAACATTCA
ENSMUSG00000027261.2	Hao1	chr2:134497361-134554368	-	N
ENSMUSG00000027285.13	Haus2	chr2:120609383-120621560	+	Y	TGAACTTTCC
ENSMUSG00000027286.16	Lrrc57	chr2:120604238-120609520	-	N
ENSMUSG00000027293.13	Ehd4	chr2:120089175-120154606	-	Y	AGAAACTTCA
ENSMUSG00000027365.14	Trpm7	chr2:126791565-126876230	-	Y	TGAAATTTCA, GGAATATTCA, GGAAACTTCA
ENSMUSG00000027470.9	Mylk2	chr2:152911352-152923068	+	N
ENSMUSG00000027472.14	Pdrg1	chr2:153008890-153015427	-	Y	TGAAGCTTCC
ENSMUSG00000027569.15	Mrgbp	chr2:180581304-180586304	+	N
ENSMUSG00000027570.15	Col9a3	chr2:180597790-180622189	+	Y	AGAACCTTCC
ENSMUSG00000027597.15	Ahcy	chr2:155059310-155074497	-	N
ENSMUSG00000027610.17	Gss	chr2:155563181-155592810	-	Y	GGAAGGTTCA
ENSMUSG00000027646.15	Src	chr2:157418444-157471862	+	Y	AGAACTTTCA
ENSMUSG00000032802.8	Srxn1	chr2:152105516-152111376	+	Y	GGAACGTTCC, GGAATTTTCC
ENSMUSG00000033068.16	Entpd6	chr2:150749042-150771675	+	N
ENSMUSG00000033268.8	Duox1	chr2:122315672-122347972	+	N
ENSMUSG00000035772.11	Mrps2	chr2:28468066-28471178	+	Y	AGAATCTTCC
ENSMUSG00000036352.16	Ubac1	chr2:25998543-26021747	-	N
ENSMUSG00000036833.16	Pnpla7	chr2:24976033-25054057	+	N
ENSMUSG00000037262.7	Kin	chr2:10080593-10092806	+	N
ENSMUSG00000037885.18	Stk35	chr2:129800517-129832287	+	N
ENSMUSG00000038860.15	Garnl3	chr2:32986224-33131654	-	N
ENSMUSG00000038963.15	Slco4a1	chr2:180456245-180474867	+	N
ENSMUSG00000039145.16	Camk1d	chr2:5293457-5714515	-	N
ENSMUSG00000039262.16	Prrc2b	chr2:32151082-32234537	+	N
ENSMUSG00000040812.14	Agbl2	chr2:90782727-90834437	+	Y	AGAAGCTTCA
ENSMUSG00000042359.18	Osbpl6	chr2:76406508-76600647	+	N
ENSMUSG00000049922.8	Slc35c1	chr2:92452764-92460538	-	N
ENSMUSG00000051413.17	Plagl2	chr2:153227759-153241426	-	N
ENSMUSG00000052033.13	Pfdn4	chr2:170496428-170519123	+	Y	TGAATATTCG
ENSMUSG00000055371.17	Stam2	chr2:52691664-52742281	-	N
ENSMUSG00000055926.2	Gm14137	chr2:119174509-119177575	+	Y	GGAACCTTCA
ENSMUSG00000061411.12	Nol4l	chr2:153407462-153529971	-	Y	AGAACTTTCC, GGAACATTCC
ENSMUSG00000068735.14	Trp53i11	chr2:93187548-93201759	+	N
ENSMUSG00000068859.5	Sp9	chr2:73271925-73284706	+	N
ENSMUSG00000070883.3	Ccdc173	chr2:69758033-69789575	-	Y	AGAACGTTCA, CGAATGTTCT
ENSMUSG00000074673.15	Ttll9	chr2:152962485-153008482	+	Y	GGAAACTTCC
ENSMUSG00000075419.4	Dolk	chr2:30284231-30286334	-	N
ENSMUSG00000078202.3	Nrarp	chr2:25180758-25183339	+	N
ENSMUSG00000087006.3	Gm13889	chr2:93955810-93957201	-	N
ENSMUSG00000090100.7	Ttbk2	chr2:120732816-120850604	-	Y	TGAAGATTCC
ENSMUSG00000001418.13	Glmp	chr3:88325023-88331313	+	N
ENSMUSG00000004891.16	Nes	chr3:87971078-87980451	+	N
ENSMUSG00000005687.14	Bcas2	chr3:103171655-103179166	+	Y	AGAACATTCT
ENSMUSG00000015714.11	Cers2	chr3:95314791-95323599	+	N
ENSMUSG00000027663.12	Zmat3	chr3:32334792-32366014	-	Y	GGAAAATTCG
ENSMUSG00000027677.17	Ttc14	chr3:33799832-33814860	+	Y	GGAATATTCT
ENSMUSG00000027698.14	Nceh1	chr3:27182965-27284608	+	Y	GGAAAGTTCA
ENSMUSG00000027710.14	Acad9	chr3:36065979-36092853	+	N
ENSMUSG00000027714.11	Exosc9	chr3:36552606-36565727	+	N
ENSMUSG00000027775.9	Mfsd1	chr3:67582741-67604237	+	Y	AGAACCTTCT
ENSMUSG00000027822.16	Slc33a1	chr3:63933507-63964768	-	Y	GGAAGTTTCT
ENSMUSG00000027843.13	Ptpn22	chr3:103859795-103912247	+	Y	AGAAATTTCC
ENSMUSG00000027942.16	4933434E20Rik	chr3:90051636-90068347	+	N
ENSMUSG00000027947.11	Il6ra	chr3:89864059-89913196	-	N
ENSMUSG00000027956.11	Tmem144	chr3:79812564-79852773	-	Y	GGAAGCTTCA, AGAAGCTTCC
ENSMUSG00000028073.15	Pear1	chr3:87747890-87824306	-	Y	GGAACCTTCC
ENSMUSG00000028086.15	Fbxw7	chr3:84815268-84979198	+	Y	CGAAAATTCT
ENSMUSG00000028111.4	Ctsk	chr3:95499256-95509362	+	Y	TGAATCTTCA
ENSMUSG00000028138.8	Adh5	chr3:138443093-138455499	+	N
ENSMUSG00000028180.18	Zranb2	chr3:157534160-157548410	+	N
ENSMUSG00000028187.10	Rpf1	chr3:146505956-146521429	-	N
ENSMUSG00000036894.3	Rap2b	chr3:61361638-61368430	+	Y	AGAAGCTTCC
ENSMUSG00000037174.18	Elf2	chr3:51252720-51340663	-	N
ENSMUSG00000037531.8	Mrpl47	chr3:32725397-32737605	-	N
ENSMUSG00000038612.16	Mcl1	chr3:95658788-95663176	+	N
ENSMUSG00000039988.14	Ankrd13c	chr3:157947239-158008034	+	N
ENSMUSG00000041959.14	S100a10	chr3:93555080-93564643	+	Y	AGAAGTTTCT
ENSMUSG00000042997.13	Nhlrc3	chr3:53448583-53463332	-	Y	AGAACTTTCT, GGAAAGTTCA
ENSMUSG00000044098.14	Rsbn1	chr3:103914120-103966636	+	Y	TGAATTTTCT
ENSMUSG00000044165.12	Bcl2l15	chr3:103832601-103854618	+	Y	AGAACCTTCT
ENSMUSG00000044528.5	Tram1l1	chr3:124320855-124324743	+	Y	GGAAAATTCA
ENSMUSG00000048458.8	Fam212b	chr3:105704599-105720842	+	N
ENSMUSG00000050931.7	Sgms2	chr3:131318985-131491411	-	N
ENSMUSG00000053965.10	Pde5a	chr3:122728947-122859374	+	N
ENSMUSG00000054091.9	1810037I17Rik	chr3:122924203-122926184	+	Y	TGAAAATTCG
ENSMUSG00000060798.7	Intu	chr3:40531286-40704774	+	N
ENSMUSG00000061175.11	Fnip2	chr3:79455974-79567796	-	N
ENSMUSG00000068739.13	Sars	chr3:108424865-108445209	-	N
ENSMUSG00000074486.2	Bglap2	chr3:88377736-88378699	-	Y	TGAATGTTCT
ENSMUSG00000091512.5	Lamtor3	chr3:137918506-137928900	+	N
ENSMUSG00000015224.10	Cyp2j9	chr4:96568429-96591578	-	Y	AGAAACTTCA, GGAAAGTTCC
ENSMUSG00000023075.9	Akirin1	chr4:123734559-123750345	-	N
ENSMUSG00000028211.11	Trp53inp1	chr4:11156431-11174379	+	N
ENSMUSG00000028293.14	Slc35a1	chr4:34663257-34687438	-	N
ENSMUSG00000028318.14	Polr1e	chr4:45018583-45036565	+	N
ENSMUSG00000028328.13	Tmod1	chr4:46038935-46116032	+	Y	GGAACTTTCA
ENSMUSG00000028330.8	Ncbp1	chr4:46138613-46172403	+	Y	TGAACCTTCC
ENSMUSG00000028334.10	Nans	chr4:46489248-46503632	+	N
ENSMUSG00000028337.14	Coro2a	chr4:46536937-46602202	-	N
ENSMUSG00000028345.15	Tex10	chr4:48430858-48473459	-	N
ENSMUSG00000028383.17	Hsdl2	chr4:59581563-59618689	+	N
ENSMUSG00000028479.18	Gne	chr4:44034075-44084177	-	Y	TGAAAGTTCC
ENSMUSG00000028494.12	Plin2	chr4:86648386-86670060	-	N
ENSMUSG00000028522.16	Mier1	chr4:103114390-103165754	+	Y	AGAACTTTCA, TGAAAATTCA
ENSMUSG00000028614.14	Ndc1	chr4:107367784-107416346	+	N
ENSMUSG00000028646.16	Rragc	chr4:123917446-123936997	+	Y	AGAATTTTCC, AGAAGCTTCC
ENSMUSG00000028672.13	Hmgcl	chr4:135946448-135962617	+	N
ENSMUSG00000028680.14	Plk3	chr4:117128655-117133963	-	N
ENSMUSG00000028698.13	Pik3r3	chr4:116221618-116303056	+	Y	GGAACATTCA
ENSMUSG00000028744.15	Pqlc2	chr4:139294029-139310708	-	Y	GGAAGCTTCC, AGAAGTTTCT, CGAAGCTTCA
ENSMUSG00000028758.12	Kif17	chr4:138250435-138301967	+	N
ENSMUSG00000028773.8	Fabp3	chr4:130308595-130315463	+	N
ENSMUSG00000028840.10	Zfp593	chr4:134243289-134245592	-	N
ENSMUSG00000028851.6	Nudc	chr4:133532542-133545996	-	Y	GGAATCTTCA
ENSMUSG00000028857.16	Tmem222	chr4:133266045-133277792	-	N
ENSMUSG00000028862.6	Map3k6	chr4:133240818-133252929	+	N
ENSMUSG00000028882.13	Ppp1r8	chr4:132826929-132843169	-	N
ENSMUSG00000028889.17	Yrdc	chr4:124850679-124855242	+	N
ENSMUSG00000028896.13	Rcc1	chr4:132331919-132353605	-	Y	TGAAGGTTCA
ENSMUSG00000028917.14	Plekhm2	chr4:141625734-141664899	-	N
ENSMUSG00000028948.16	Nol9	chr4:152039321-152061494	+	N
ENSMUSG00000028972.11	Car6	chr4:150187015-150201332	-	Y	TGAAGGTTCA
ENSMUSG00000033379.13	Atp6v0b	chr4:117884326-117887333	-	N
ENSMUSG00000036622.15	Atp13a2	chr4:140986873-141007330	+	N
ENSMUSG00000037295.7	Ldlrap1	chr4:134741554-134768024	-	N
ENSMUSG00000037752.4	Xkr8	chr4:132724897-132732546	-	Y	TGAACATTCT
ENSMUSG00000038007.14	Acer2	chr4:86874396-86934822	+	Y	AGAATATTCC
ENSMUSG00000038544.14	Inip	chr4:59769637-59801589	-	N
ENSMUSG00000038764.14	Ptpn3	chr4:57190841-57301837	-	N
ENSMUSG00000038816.14	Ctnnal1	chr4:56810935-56865188	-	N
ENSMUSG00000041058.15	Wwp1	chr4:19608303-19708993	-	N
ENSMUSG00000041261.9	Car8	chr4:8143362-8239041	-	Y	GGAAAGTTCC
ENSMUSG00000050213.6	Snip1	chr4:125066672-125074042	+	N
ENSMUSG00000050390.12	C77080	chr4:129219578-129261404	-	Y	AGAATATTCG
ENSMUSG00000052135.8	Foxo6	chr4:120267079-120287349	-	Y	GGAACCTTCC
ENSMUSG00000052137.11	Rbm12b2	chr4:12089439-12096243	+	N
ENSMUSG00000062627.9	Mysm1	chr4:94942040-94979100	-	N
ENSMUSG00000063245.11	Zfp993	chr4:146610961-146658160	+	N
ENSMUSG00000066042.4	Med18	chr4:132458731-132463921	-	Y	AGAAGTTTCC
ENSMUSG00000066152.11	Slc31a2	chr4:62262562-62298411	+	N
ENSMUSG00000070583.1	Fv1	chr4:147868979-147870358	+	N
ENSMUSG00000073700.3	Klhl21	chr4:152008803-152017680	+	N
ENSMUSG00000073791.11	Efcab7	chr4:99829198-99912788	+	N
ENSMUSG00000074738.2	Fndc10	chr4:155694342-155696481	+	N
ENSMUSG00000076436.1	Oxct2a	chr4:123321875-123323634	-	N
ENSMUSG00000078235.3	Fam43b	chr4:138394092-138396528	-	Y	AGAATCTTCT
ENSMUSG00000078495.10	Zfp984	chr4:147753974-147809788	-	N
ENSMUSG00000078517.12	Emc1	chr4:139352587-139378730	+	N
ENSMUSG00000078532.9	Nkain1	chr4:130531602-130574173	-	Y	AGAAGGTTCT
ENSMUSG00000090053.9	Palm2	chr4:57434247-57712016	+	N
ENSMUSG00000002486.15	Tchp	chr5:114707760-114722327	+	N
ENSMUSG00000004815.12	Dgkq	chr5:108646693-108669672	-	Y	AGAATGTTCT
ENSMUSG00000005057.13	Sh2b2	chr5:136218147-136246556	-	N
ENSMUSG00000005107.13	Slc2a9	chr5:38349273-38503143	-	N
ENSMUSG00000006262.15	Mob1b	chr5:88720855-88764220	+	Y	AGAAGGTTCG
ENSMUSG00000011884.13	Gltp	chr5:114669398-114690984	-	Y	TGAACTTTCA
ENSMUSG00000016128.14	Stard13	chr5:151037510-151233836	-	N
ENSMUSG00000016833.14	Mrps18c	chr5:100798627-100804471	+	Y	GGAACTTTCT
ENSMUSG00000023707.13	Ogfod2	chr5:124112297-124115483	+	Y	AGAAAGTTCA, AGAATCTTCT
ENSMUSG00000029101.15	Rgs12	chr5:34949445-35039644	+	Y	TGAAACTTCT
ENSMUSG00000029198.3	Grpel1	chr5:36464998-36474080	+	N
ENSMUSG00000029217.16	Tec	chr5:72755716-72868483	-	Y	GGAAGGTTCC
ENSMUSG00000029227.15	Fip1l1	chr5:74535449-74598800	+	Y	TGAAGATTCT
ENSMUSG00000029403.14	Cdkl2	chr5:92006074-92043883	-	N
ENSMUSG00000029406.15	Pitpnm2	chr5:124118690-124249760	-	Y	TGAAATTTCT, TGAACTTTCG
ENSMUSG00000029426.8	Scarb2	chr5:92441314-92506833	-	N
ENSMUSG00000029430.13	Ran	chr5:129020069-129024323	+	N
ENSMUSG00000029438.9	Bcl7a	chr5:123343834-123374992	+	Y	GGAAATTTCC
ENSMUSG00000029468.17	P2rx7	chr5:122643911-122691432	+	Y	GGAAGATTCC
ENSMUSG00000029486.13	Mrpl1	chr5:96209493-96266727	+	Y	GGAAAATTCC
ENSMUSG00000029528.18	Pxn	chr5:115506676-115555987	+	N
ENSMUSG00000029535.4	Triap1	chr5:115341225-115343569	+	N
ENSMUSG00000029594.12	Rbm19	chr5:120116465-120198981	+	N
ENSMUSG00000029703.10	Lrwd1	chr5:136122772-136136074	-	Y	AGAAACTTCA
ENSMUSG00000029730.16	Mcm7	chr5:138164583-138172422	-	N
ENSMUSG00000032741.9	Tpcn1	chr5:120534153-120588673	-	N
ENSMUSG00000032754.14	Slc8b1	chr5:120511168-120534024	+	Y	TGAAGTTTCC
ENSMUSG00000032840.7	2410131K14Rik	chr5:118245227-118266093	+	N
ENSMUSG00000035456.9	Prdm8	chr5:98167198-98188991	+	N
ENSMUSG00000036323.14	Srp72	chr5:76974683-76999937	+	N
ENSMUSG00000036693.12	Nop14	chr5:34638536-34660148	-	Y	AGAAATTTCT, TGAAGCTTCT
ENSMUSG00000037736.18	Limch1	chr5:66745827-67057158	+	N
ENSMUSG00000038095.15	Sbno1	chr5:124368702-124426001	-	N
ENSMUSG00000039886.8	Tmem120a	chr5:135735485-135744448	-	N
ENSMUSG00000041609.16	Bicdl1	chr5:115648175-115731621	-	N
ENSMUSG00000041930.7	Fam222a	chr5:114568016-114613220	+	Y	GGAAGCTTCA
ENSMUSG00000042476.12	Abcb4	chr5:8893717-8959231	+	N
ENSMUSG00000042594.16	Sh2b3	chr5:121815488-121837646	-	N
ENSMUSG00000042605.16	Atxn2	chr5:121711337-121816493	+	N
ENSMUSG00000043323.16	Fbrsl1	chr5:110361754-110448503	-	N
ENSMUSG00000044576.6	Garem2	chr5:30105161-30118378	+	Y	TGAACTTTCA
ENSMUSG00000045314.5	Sowahb	chr5:93041123-93045022	-	Y	TGAAGTTTCA, GGAACTTTCG
ENSMUSG00000045438.12	Cox19	chr5:139336189-139351418	-	N
ENSMUSG00000050822.11	Slc29a4	chr5:142692512-142722490	+	N
ENSMUSG00000053647.4	Gper1	chr5:139423151-139427800	+	Y	GGAAACTTCC
ENSMUSG00000056310.14	Tyw1	chr5:130255619-130341563	+	N
ENSMUSG00000059866.13	Tnip2	chr5:34496087-34513991	-	Y	GGAAAATTCC
ENSMUSG00000060152.14	Pop5	chr5:115235836-115245351	+	N
ENSMUSG00000066278.6	Vps37b	chr5:124004641-124032270	-	N
ENSMUSG00000067365.10	Tmem128	chr5:38260185-38269634	+	N
ENSMUSG00000070420.4	Zscan25	chr5:145280500-145291278	+	N
ENSMUSG00000070639.5	Lrrc8b	chr5:105415775-105490074	+	N
ENSMUSG00000072694.7	1500011B03Rik	chr5:114808196-114813976	-	Y	AGAAGGTTCT
ENSMUSG00000073102.7	Drc1	chr5:30281388-30366695	+	Y	GGAATATTCA
ENSMUSG00000000058.6	Cav2	chr6:17281185-17289115	+	Y	AGAATATTCT
ENSMUSG00000001376.17	Vps50	chr6:3498382-3603531	+	Y	GGAAAATTCT
ENSMUSG00000001642.18	Akr1b3	chr6:34302434-34317478	-	Y	GGAACCTTCC
ENSMUSG00000003500.13	Impdh1	chr6:29200434-29216364	-	N
ENSMUSG00000004285.12	Atp6v1f	chr6:29467718-29470512	+	N
ENSMUSG00000004446.12	Bid	chr6:120891930-120916853	-	Y	GGAAGCTTCC
ENSMUSG00000009376.15	Met	chr6:17463800-17573980	+	Y	GGAACTTTCC, CGAATCTTCC, GGAAACTTCT
ENSMUSG00000013736.16	Trnt1	chr6:106769120-106782474	+	N
ENSMUSG00000015766.14	Eps8	chr6:137477245-137654876	-	N
ENSMUSG00000019577.6	Pdk4	chr6:5483351-5496309	-	N
ENSMUSG00000023089.12	Ndufa5	chr6:24518666-24528013	-	Y	AGAACATTCT
ENSMUSG00000024104.11	Washc2	chr6:116208038-116262686	+	Y	TGAAAATTCT
ENSMUSG00000029701.15	Rbm28	chr6:29123576-29165006	-	N
ENSMUSG00000029816.10	Gpnmb	chr6:49036546-49070929	+	Y	TGAATGTTCG
ENSMUSG00000029826.14	Zc3hav1	chr6:38305286-38354603	-	Y	AGAATCTTCC
ENSMUSG00000030034.11	Ino80b	chr6:83121765-83125431	-	Y	AGAAAGTTCA
ENSMUSG00000030104.9	Edem1	chr6:108828641-108859356	+	Y	TGAATATTCT
ENSMUSG00000030105.8	Arl8b	chr6:108783099-108825278	+	Y	GGAAAATTCA
ENSMUSG00000030109.15	Slc6a12	chr6:121343076-121365775	+	Y	GGAAATTTCC
ENSMUSG00000030145.14	Zfp248	chr6:118427319-118455528	-	Y	AGAATATTCA, AGAAACTTCT
ENSMUSG00000030275.6	Etnk1	chr6:143167221-143232307	+	N
ENSMUSG00000030335.6	Mrpl51	chr6:125191801-125196269	+	N
ENSMUSG00000032718.4	Mansc1	chr6:134609207-134632488	-	N
ENSMUSG00000034203.8	Chchd4	chr6:91462172-91473546	-	Y	GGAAAATTCT
ENSMUSG00000034430.16	Zxdc	chr6:90369492-90403490	+	Y	TGAACTTTCA
ENSMUSG00000034930.16	Rtkn	chr6:83135463-83152579	+	N
ENSMUSG00000035245.12	Eogt	chr6:97110024-97149182	-	N
ENSMUSG00000038028.9	Tigar	chr6:127085116-127109557	-	N
ENSMUSG00000038388.14	Mpp6	chr6:50110241-50198939	+	Y	AGAAAATTCA
ENSMUSG00000040613.14	Apobec1	chr6:122577792-122602444	-	N
ENSMUSG00000042042.14	Csgalnact2	chr6:118107452-118139140	-	N
ENSMUSG00000052131.7	Akr1b7	chr6:34412334-34423142	+	Y	GGAATCTTCT
ENSMUSG00000052962.3	Mrpl35	chr6:71812997-71826969	-	N
ENSMUSG00000056429.4	Tgoln1	chr6:72608432-72617000	-	N
ENSMUSG00000058446.14	Znrf2	chr6:54816916-54893500	+	N
ENSMUSG00000063694.5	Cycs	chr6:50562563-50566538	-	N
ENSMUSG00000002635.11	Pdcd2l	chr7:34184499-34196661	-	N
ENSMUSG00000003438.17	Timm50	chr7:28305516-28312072	-	Y	GGAACGTTCC
ENSMUSG00000003545.3	Fosb	chr7:19302696-19310051	-	N
ENSMUSG00000006599.13	Gtf2h1	chr7:46796103-46823800	+	N
ENSMUSG00000008435.15	Rdh13	chr7:4424770-4445649	-	N
ENSMUSG00000009687.14	Fxyd5	chr7:31032722-31042481	-	N
ENSMUSG00000010751.15	Tnfrsf22	chr7:143634806-143649661	-	N
ENSMUSG00000010760.5	Phlda2	chr7:143501545-143503150	-	N
ENSMUSG00000011263.16	Exoc3l2	chr7:19463331-19496762	+	Y	TGAAACTTCA
ENSMUSG00000011267.8	Zfp296	chr7:19577287-19580656	+	Y	AGAAAGTTCA
ENSMUSG00000019194.15	Scn1b	chr7:31116524-31127003	-	N
ENSMUSG00000025470.11	Zfp511	chr7:140036391-140040602	+	Y	GGAAGATTCT
ENSMUSG00000025504.13	Eps8l2	chr7:141338880-141363020	+	Y	GGAACCTTCT
ENSMUSG00000025586.17	Cpeb1	chr7:81347026-81455465	-	N
ENSMUSG00000030407.2	Qpctl	chr7:19139702-19149291	-	Y	TGAAGCTTCT
ENSMUSG00000030417.15	Pdcd5	chr7:35641982-35647521	-	Y	TGAATTTTCA
ENSMUSG00000030431.8	Tmem238	chr7:4784557-4789656	-	N
ENSMUSG00000030539.13	Sema4b	chr7:80186841-80226527	+	N
ENSMUSG00000030543.10	Mesp2	chr7:79810727-79813439	+	N
ENSMUSG00000030554.16	Synm	chr7:67730160-67759742	-	Y	AGAATGTTCT, AGAAGCTTCC
ENSMUSG00000030595.15	Nfkbib	chr7:28758251-28767512	-	Y	AGAATCTTCT
ENSMUSG00000030602.13	Pak4	chr7:28558819-28598185	-	Y	AGAATCTTCC
ENSMUSG00000030619.9	Eed	chr7:89954654-89980983	-	Y	CGAAGCTTCA
ENSMUSG00000030630.16	Fah	chr7:84585159-84606722	-	Y	AGAATATTCC
ENSMUSG00000030647.8	Ndufc2	chr7:97400003-97407802	+	N
ENSMUSG00000030654.9	Arl6ip1	chr7:118118891-118129662	-	Y	TGAATCTTCC, GGAAAGTTCT
ENSMUSG00000030688.15	Stard10	chr7:101317086-101346626	+	N
ENSMUSG00000030720.16	Cln3	chr7:126571207-126585817	-	N
ENSMUSG00000030729.17	Pgm2l1	chr7:100227394-100278868	+	Y	AGAAAATTCG
ENSMUSG00000030785.8	Cox6a2	chr7:128205435-128206387	-	N
ENSMUSG00000030788.16	Rnf141	chr7:110800432-110844457	-	N
ENSMUSG00000030795.18	Fus	chr7:127967457-127985701	+	N
ENSMUSG00000030872.14	Gga2	chr7:121986722-122021222	-	N
ENSMUSG00000030894.5	Tpp1	chr7:105744811-105752235	-	N
ENSMUSG00000030942.8	Thumpd1	chr7:119715093-119720798	-	N
ENSMUSG00000031075.18	Ano1	chr7:144588549-144751974	-	Y	AGAAGTTTCA
ENSMUSG00000032812.18	Arap1	chr7:101348067-101412586	+	N
ENSMUSG00000034957.10	Cebpa	chr7:35119293-35121928	+	Y	GGAACTTTCT, TGAAGATTCC
ENSMUSG00000035314.10	Gdpd5	chr7:99381414-99461877	+	Y	TGAACATTCT, AGAATCTTCC
ENSMUSG00000036111.8	Lmo1	chr7:109138572-109175207	-	Y	AGAACGTTCT
ENSMUSG00000038187.14	Btbd10	chr7:113315626-113369392	-	N
ENSMUSG00000040177.10	2310057M21Rik	chr7:131338220-131362759	-	N
ENSMUSG00000040511.14	Pvr	chr7:19903578-19921160	-	Y	AGAAACTTCA
ENSMUSG00000041769.13	Ppp2r2d	chr7:138846079-138883057	+	N
ENSMUSG00000041836.10	Ptpre	chr7:135537481-135686293	+	Y	GGAAACTTCA
ENSMUSG00000042246.5	Tmc7	chr7:118535841-118584736	-	Y	GGAAAATTCA
ENSMUSG00000044139.12	Prss53	chr7:127885841-127890970	-	N
ENSMUSG00000044465.19	Fam160a2	chr7:105371211-105400054	-	Y	AGAAATTTCT, GGAAGCTTCG
ENSMUSG00000045362.8	Tnfrsf26	chr7:143607659-143628722	-	Y	AGAATATTCA
ENSMUSG00000045795.10	Whamm	chr7:81571266-81596836	+	N
ENSMUSG00000046027.17	Stard5	chr7:83631959-83653127	+	N
ENSMUSG00000047767.17	Atg16l2	chr7:101263034-101302251	-	Y	TGAACCTTCC
ENSMUSG00000048787.13	Dcun1d3	chr7:119852796-119896298	-	N
ENSMUSG00000049643.15	2310022A10Rik	chr7:27553233-27582099	+	Y	GGAAGATTCA
ENSMUSG00000054342.8	Kcnn4	chr7:24370263-24386690	+	Y	GGAAACTTCG, TGAACTTTCA
ENSMUSG00000054499.9	Dedd2	chr7:25199915-25220615	-	Y	TGAAAGTTCA, TGAAAATTCA
ENSMUSG00000056216.9	Cebpg	chr7:35046422-35056573	-	Y	GGAACATTCT
ENSMUSG00000058230.12	Arhgap35	chr7:16493719-16614993	-	Y	TGAAAATTCA
ENSMUSG00000063317.7	Usp31	chr7:121642021-121707253	-	N
ENSMUSG00000070427.4	Il18bp	chr7:102014885-102018690	-	N
ENSMUSG00000074093.4	Svip	chr7:51997171-52006018	-	Y	TGAAATTTCT
ENSMUSG00000074277.4	Phldb3	chr7:24610763-24629297	+	Y	AGAACGTTCG
ENSMUSG00000096916.7	Zfp850	chr7:27984854-28014115	-	Y	CGAAAGTTCC
ENSMUSG00000109392.1	Gm5737	chr7:120812365-120831193	+	Y	AGAACATTCT
ENSMUSG00000001909.15	Trmt1	chr8:84686307-84699808	+	N
ENSMUSG00000002885.14	Adgre5	chr8:83723251-83741326	-	N
ENSMUSG00000003573.15	Homer3	chr8:70282827-70294361	+	Y	AGAACTTTCA, AGAAATTTCT
ENSMUSG00000003849.8	Nqo1	chr8:107388225-107403206	-	Y	TGAACTTTCA, GGAAATTTCC
ENSMUSG00000004567.16	Mcoln1	chr8:3500457-3515232	+	Y	GGAACATTCT
ENSMUSG00000005481.18	Ddx39	chr8:83715177-83726892	+	N
ENSMUSG00000006273.14	Atp6v1b2	chr8:69088646-69113711	+	N
ENSMUSG00000006585.3	Cdt1	chr8:122568015-122573554	+	Y	TGAATTTTCC
ENSMUSG00000006589.8	Aprt	chr8:122574635-122576909	-	N
ENSMUSG00000012519.14	Mlkl	chr8:111311797-111338177	-	N
ENSMUSG00000013160.7	Atp6v0d1	chr8:105524465-105566047	-	N
ENSMUSG00000015341.17	Golga7	chr8:23241346-23257074	-	Y	GGAAATTTCC, GGAACTTTCA
ENSMUSG00000019470.12	Xab2	chr8:3608421-3621316	-	N
ENSMUSG00000025521.15	Tmem192	chr8:64947185-64969033	+	Y	AGAAATTTCC
ENSMUSG00000025591.6	Tma16	chr8:66473118-66486530	-	Y	AGAATTTTCT
ENSMUSG00000026317.7	Cln8	chr8:14881335-14901720	+	N
ENSMUSG00000031465.6	Angpt2	chr8:18690263-18741562	-	Y	AGAAAATTCC
ENSMUSG00000031467.10	Agpat5	chr8:18846277-18891361	+	N
ENSMUSG00000031478.16	Nek3	chr8:22128283-22166435	-	N
ENSMUSG00000031479.9	Vps36	chr8:22192809-22220843	+	N
ENSMUSG00000031504.6	Rab20	chr8:11453518-11478710	-	Y	GGAACTTTCA
ENSMUSG00000031530.6	Dusp4	chr8:34807297-34819894	+	Y	GGAATATTCG
ENSMUSG00000031533.4	Mrps31	chr8:22411361-22429665	+	Y	TGAAATTTCA
ENSMUSG00000031562.15	Dctd	chr8:48099092-48153233	+	N
ENSMUSG00000031608.13	Galnt7	chr8:57523828-57653032	-	N
ENSMUSG00000031628.9	Casp3	chr8:46617291-46639689	+	Y	AGAATATTCT
ENSMUSG00000031669.10	Gins3	chr8:95633453-95645060	+	N
ENSMUSG00000031671.11	Setd6	chr8:95715881-95719010	+	N
ENSMUSG00000031691.14	Tnpo2	chr8:85036915-85057583	+	Y	GGAAGTTTCC
ENSMUSG00000031696.9	Vps35	chr8:85260392-85299802	-	Y	CGAACTTTCT
ENSMUSG00000031706.7	Rfx1	chr8:84066834-84096992	+	N
ENSMUSG00000031712.10	Il15	chr8:82331632-82403222	-	Y	TGAAAATTCT, AGAAACTTCC
ENSMUSG00000031734.13	Irx3	chr8:91798525-91802067	-	Y	AGAAACTTCT, GGAAAGTTCC
ENSMUSG00000031786.7	Drc7	chr8:95055103-95078141	+	N
ENSMUSG00000031796.7	Cfap20	chr8:95420249-95434869	-	Y	AGAACCTTCT
ENSMUSG00000031808.7	Slc27a1	chr8:71568882-71587302	+	N
ENSMUSG00000031816.15	Mthfsd	chr8:121091628-121108392	-	N
ENSMUSG00000031818.12	Cox4i1	chr8:120668222-120674207	+	N
ENSMUSG00000031822.20	Gse1	chr8:120228456-120581390	+	Y	GGAAGCTTCT
ENSMUSG00000031847.8	1700030J22Rik	chr8:116969594-116978959	-	N
ENSMUSG00000031861.15	Lpar2	chr8:69822429-69831102	+	Y	AGAAAGTTCC
ENSMUSG00000031886.14	Ces2e	chr8:104926260-104934672	+	Y	TGAAACTTCA, GGAATTTTCA
ENSMUSG00000031960.14	Aars	chr8:111033144-111057664	+	Y	TGAAGTTTCA
ENSMUSG00000033658.16	Ddx19b	chr8:111003188-111031751	-	Y	TGAAACTTCA
ENSMUSG00000034330.10	Plcg2	chr8:117498291-117635142	+	Y	GGAAATTTCT
ENSMUSG00000034361.10	Cpne2	chr8:94532990-94570531	+	Y	TGAACTTTCC
ENSMUSG00000034656.17	Cacna1a	chr8:84388440-84640246	+	N
ENSMUSG00000036246.14	Gmip	chr8:69808679-69821870	+	Y	GGAATGTTCT
ENSMUSG00000036990.13	Otud4	chr8:79639618-79677724	+	N
ENSMUSG00000037070.10	Rbmxl1	chr8:78505269-78508898	-	N
ENSMUSG00000038005.15	Hpf1	chr8:60890418-60908671	+	N
ENSMUSG00000038482.11	Tfdp1	chr8:13338751-13378448	+	Y	AGAAGTTTCT
ENSMUSG00000038604.9	Ripor1	chr8:105605255-105622219	+	N
ENSMUSG00000040010.10	Slc7a5	chr8:121881150-121907694	-	Y	TGAAGGTTCT, TGAACCTTCC
ENSMUSG00000040396.12	Abhd13	chr8:9977707-9992155	+	N
ENSMUSG00000042870.15	Tom1	chr8:75033705-75070121	+	Y	TGAAAATTCT, GGAAATTTCG, TGAAGCTTCA
ENSMUSG00000044006.8	Cilp2	chr8:69880369-69887687	-	N
ENSMUSG00000049577.15	Zfpm1	chr8:122282141-122337251	+	Y	TGAAGCTTCC
ENSMUSG00000051671.7	Coa6	chr8:126422515-126425433	+	N
ENSMUSG00000056313.5	Tcim	chr8:24437180-24438984	-	Y	TGAATCTTCA
ENSMUSG00000057672.16	Pkn1	chr8:83666536-83699179	-	N
ENSMUSG00000071078.6	Nr2c2ap	chr8:70131333-70133749	+	N
ENSMUSG00000074151.13	Nlrc5	chr8:94434356-94527272	+	Y	AGAACTTTCT, GGAACTTTCC
ENSMUSG00000084128.10	Esrp2	chr8:106130319-106136974	-	N
ENSMUSG00000002825.7	Qtrt1	chr9:21411837-21420274	+	N
ENSMUSG00000010651.4	Acaa1b	chr9:119148023-119157093	-	Y	GGAAAGTTCC
ENSMUSG00000023262.13	Acy1	chr9:106432981-106438319	-	N
ENSMUSG00000025651.14	Uqcrc1	chr9:108936633-108949623	+	N
ENSMUSG00000031927.9	1700012B09Rik	chr9:14756587-14771030	-	Y	AGAACTTTCA, TGAATTTTCA
ENSMUSG00000031934.14	Panx1	chr9:15002128-15045478	-	N
ENSMUSG00000031935.9	Med17	chr9:15260351-15279931	-	N
ENSMUSG00000031969.16	Acad8	chr9:26974135-26999566	-	N
ENSMUSG00000032033.11	Barx2	chr9:31846044-31913462	-	N
ENSMUSG00000032035.15	Ets1	chr9:32636221-32757820	+	Y	TGAAGCTTCC, AGAAATTTCT
ENSMUSG00000032041.15	Tirap	chr9:35184551-35200291	-	Y	TGAATATTCA
ENSMUSG00000032122.15	Slc37a2	chr9:37227585-37255738	-	N
ENSMUSG00000032171.7	Pin1	chr9:20652095-20666584	+	N
ENSMUSG00000032215.15	Rsl24d1	chr9:73113426-73123333	+	N
ENSMUSG00000032217.13	Rnf111	chr9:70425424-70503725	-	Y	TGAAAATTCA
ENSMUSG00000032251.12	Irak1bp1	chr9:82829540-82847687	+	Y	GGAAAGTTCT
ENSMUSG00000032264.9	Zw10	chr9:49055613-49078775	+	Y	AGAATTTTCC
ENSMUSG00000032322.14	Pstpip1	chr9:56089962-56128888	+	N
ENSMUSG00000032330.7	Cox7a2	chr9:79755361-79759878	-	N
ENSMUSG00000032370.8	Lactb	chr9:66955388-66975484	-	Y	TGAAAATTCT
ENSMUSG00000032374.14	Plod2	chr9:92542223-92608428	+	Y	TGAAGTTTCC, GGAAGCTTCT
ENSMUSG00000032412.8	Atp1b3	chr9:96332655-96364442	-	N
ENSMUSG00000032485.14	Scap	chr9:110333288-110384950	+	N
ENSMUSG00000032491.14	Nradd	chr9:110621135-110624452	-	N
ENSMUSG00000032513.8	Gorasp1	chr9:119925257-119937565	-	N
ENSMUSG00000032540.16	Abhd5	chr9:122351608-122381524	+	N
ENSMUSG00000032577.16	Mapkapk3	chr9:107254927-107289877	-	N
ENSMUSG00000032602.6	Slc25a20	chr9:108662088-108684641	+	N
ENSMUSG00000032611.9	1700102P08Rik	chr9:108392805-108410934	+	Y	AGAATTTTCC, GGAACTTTCA
ENSMUSG00000032803.15	Cdv3	chr9:103353094-103365840	-	Y	TGAAAGTTCA
ENSMUSG00000035498.10	Cdcp1	chr9:123170824-123216038	-	N
ENSMUSG00000035769.9	Xylb	chr9:119357381-119393797	+	Y	GGAACTTTCT
ENSMUSG00000036781.13	Rps27l	chr9:66946086-66949516	+	Y	AGAAACTTCA
ENSMUSG00000037419.9	Endod1	chr9:14353990-14381507	-	Y	TGAACATTCT
ENSMUSG00000038708.10	Golga4	chr9:118506267-118582519	+	N
ENSMUSG00000039016.5	Timm8b	chr9:50603910-50605320	+	N
ENSMUSG00000042487.6	Leo1	chr9:75441524-75466432	+	N
ENSMUSG00000043987.18	Cep164	chr9:45766946-45828691	-	N
ENSMUSG00000049281.16	Scn3b	chr9:40269217-40291618	+	N
ENSMUSG00000049313.8	Sorl1	chr9:41964720-42124297	-	N
ENSMUSG00000049526.8	Tmem202	chr9:59518685-59539847	-	N
ENSMUSG00000053716.9	Dusp7	chr9:106368632-106375724	+	N
ENSMUSG00000059412.7	Fxyd2	chr9:45399669-45410278	+	Y	AGAACTTTCT, GGAACTTTCT
ENSMUSG00000061559.15	Wdr61	chr9:54714735-54734519	-	N
ENSMUSG00000062794.8	Zfp599	chr9:22247430-22259895	-	Y	AGAAAATTCT
ENSMUSG00000066235.7	Pomgnt2	chr9:121981606-121997110	-	N
ENSMUSG00000070319.6	Eif3g	chr9:20894349-20898623	-	Y	TGAATGTTCA
ENSMUSG00000079235.10	Ccdc13	chr9:121797627-121839461	-	N
ENSMUSG00000079334.8	Nat6	chr9:107578887-107584050	+	N
ENSMUSG00000079677.2	Fdx1l	chr9:21067520-21073614	-	N
ENSMUSG00000090150.10	Acad11	chr9:104063377-104127725	+	N
ENSMUSG00000091735.2	Gpr62	chr9:106463962-106465938	-	Y	TGAATATTCC, CGAACCTTCA
ENSMUSG00000001962.8	Fam50a	chrX:74313033-74320149	+	N
ENSMUSG00000001964.14	Emd	chrX:74254687-74261548	+	N
ENSMUSG00000015217.11	Hmgb3	chrX:71555918-71560676	+	Y	TGAAAATTCC, AGAAGATTCT
ENSMUSG00000016239.11	Lonrf3	chrX:36328353-36362341	+	N
ENSMUSG00000019087.13	Atp6ap1	chrX:74297097-74304721	+	N
ENSMUSG00000025283.15	Sat1	chrX:155213132-155216449	-	N
ENSMUSG00000025630.8	Hprt	chrX:52988137-53021659	+	N
ENSMUSG00000025742.5	Prps2	chrX:167346322-167382749	-	N
ENSMUSG00000031103.12	Elf4	chrX:48411046-48463132	-	Y	AGAATATTCC
ENSMUSG00000031145.15	Prickle3	chrX:7657260-7668186	+	Y	AGAATCTTCA
ENSMUSG00000031148.14	Gpkow	chrX:7697131-7710262	+	N
ENSMUSG00000031226.13	Pbdc1	chrX:105079756-105117090	+	Y	TGAATATTCT
ENSMUSG00000031266.6	Gla	chrX:134588149-134601125	-	N
ENSMUSG00000031327.10	Chic1	chrX:103356476-103396092	+	N
ENSMUSG00000031337.16	Mtm1	chrX:71210767-71315691	+	Y	AGAACTTTCT, GGAACCTTCT
ENSMUSG00000031383.8	Dusp9	chrX:73639419-73643514	+	Y	AGAACATTCT, TGAAGTTTCA
ENSMUSG00000031387.14	Renbp	chrX:73922121-73930850	-	N
ENSMUSG00000035476.9	Tab3	chrX:85574022-85634469	+	N
ENSMUSG00000036502.14	Tmem255a	chrX:38196573-38252439	-	N
ENSMUSG00000046432.12	Bex3	chrX:136270253-136271978	+	Y	TGAATTTTCT
ENSMUSG00000048007.4	Timm8a1	chrX:134537256-134541865	-	N
ENSMUSG00000062168.12	Ppef1	chrX:160623094-160735765	-	Y	AGAAACTTCA, TGAATTTTCA
ENSMUSG00000073207.1	Ccdc160	chrX:52791200-52799468	+	Y	TGAATTTTCA
